# Supplementary material for: Natural Membrane Differentiates Human Adipose-Derived Mesenchymal Stem Cells to Neurospheres by Mechanotransduction Related to YAP and AMOT Proteins
Source: Membranes (Basel). 2021 Sep 5;11(9):687. doi: 10.3390/membranes11090687 (PMC8469618; doi:10.3390/membranes11090687)
Supplement: Supplementary file 1 [file membranes-11-00687-s001.zip]

Archive with 1 entries (1 files):
- membranes-1348394-supplementary.pdf
